# Supplementary material for: Metagenomic next-generation sequencing for the diagnosis of Pneumocystis jirovecii Pneumonia in critically pediatric patients
Source: Ann Clin Microbiol Antimicrob. 2023 Jan 16;22:6. doi: 10.1186/s12941-023-00555-5 (PMC9841943; doi:10.1186/s12941-023-00555-5)
Supplement: Supplementary file 2 — Additional file 2: Table S1. The detected pthogens by mNGS and conventional clinical methods. Table S2. Diagnostic performance of mNGS, GMS staining,serum BDG and LDH in non-HIV-infected PJP patients. Table S3. The number of pathogens of different types by mNGS and conventional clinical methods. Table S4. The content of pathogens detected by mNGS in the observation group. Table S5. The qPCR and mNGS results of 17 cases in this study. [file 12941_2023_555_MOESM2_ESM.xlsx]

## Sheet: Table S1
Table S1.The detected pthogens by mNGS and conventional clinical methods.
pathogen types	species	mNGS		Conventional clinical methods
		Cases	Contorls	Cases	Controls
G- bacteria	Escherichia coli	1	3	1	1
	Acinetobacter baumann	2	1	0	5
	Klebsiella pneumoniae	0	6	0	0
	Proteus mirabilis	0	3	0	0
	Pseudomonas maltophilia	0	3	0	4
	Pseudomonas aeruginosa	1	3	0	1
	Enterobacter cloacae	0	1	0	0
	Bacteroides fragilis	0	1	0	0
	Pseudomonas putida	0	1	0	0
	Elizabeth meningitidis	0	1	0	1
G+ bacteria	Staphylococcus epidermidis	1	1	0	0
	Streptococcus minor	0	2	0	0
	Staphylococcus hominis	0	1	0	0
	Enterococcus faecalis	0	2	0	0
	Enterococcus faecium	0	4	0	1
	Streptococcus constellatus	0	1	0	0
	Streptococcus pneumoniae	2	2	0	0
	Staphylococcus aureus	0	1	0	0
	Corynebacterium matruchotii	1	0	0	0
Viruses	CMV	2	9	0	0
	Human herpesvirus	0	7	0	0
	EB	1	3	0	0
	Adenovirus	0	2	0	0
	B19	3	2	0	0
	Influenza B	0	0	2	1
	Influenza A	0	0	0	2
	TTV	1	0	0	0
Fungi	Aspergillus fumigatus	1	1	1	0
	Pneumocystis jiroveci	0	2	0	0
	Candida tropicalis	0	2	0	2
	Candida albicans	0	2	0	2
	Aspergillus	0	1	0	0
Atypical pathogens	Mycoplasma pneumoniae	0	2	1	1
	Mycobacterium tuberculosis	0	1	0	0
	Staphylococcus aureus	0	1	0	0
	Nocardia farcinica	0	1	0	0

## Sheet: Table S2
Table S2.Diagnostic performance of mNGS, GMS staining,serum BDG and LDH in non-HIV-infected PJP patients
Methods	PJP group	Non-PJP group	Sensitivity	Specificity	PPV	NPV	likelihood ratio (LR)	Jouden index
mNGS
+	17	2	1	0.967	0.895	1	30.3	0.96
-	0	58	(77.1-100.0)	(87.5-99.4)	(65.5-98.2)	(92.3-100.0)
Serum BDG
+	13	13	0.867	0.567	0.5	0.895	2	0.43
-	2	17	(58.4-97.7)	(37.7-74.0)	(30.4-69.6)	(65.5-98.2)
GMS
+	1	0	0.059	1	1	0.111	/	0.06
-	16	2	(0.3-30.8)	(19.8-100)	(5.5-100)	(1.9-36.1)
LDH
+	10	16	0.5556	0.714	0.3846	0.8333	1.94	0.27
-	8	40	(31.4-77.6)	(57.6-82.3)	(20.9-59.3)	(69.2-92.0)

## Sheet: Table S3
Table S3.The number of pathogens of different types by mNGS and conventional clinical methods.
	The observation group		The control group
	mNGS	Conventional clinical methods	mNGS	Conventional clinical methods
Total pathogens	16	5	73	21
G+ bacteria	4	0	14	1
G- bacteria	4	1	23	12
Fungi	1	1	8	4
Viruses	7	2	23	3
Atypical pathogens	0	1	5	1

## Sheet: Table S4
Table S4. The content of pathogens detected by mNGS in the observation group.
The content of pathogens	The observation group (n=17)
P. jirovecii	0.412
P. jirovecii+viruses	0.294118
P. jirovecii+Bacteria	0.235294
P. jirovecii+multiple pathogens	0.0588235

## Sheet: Table S5
Table S7. The qPCR and mNGS results of 17 cases in this study.
Sample	mNGS detection (unique reads number)	Ct value
ZSYP343	Pneumocystis jirovecii (712)	33.63
ZSYP525	Pneumocystis jirovecii (27), B19 (121)	32.54
ZSYP526	Pneumocystis jirovecii (284), Acinetobacter baumannii (527)	32.54
ZSYP748	Pneumocystis jirovecii (7854)	31.13
ZSYP704	Pneumocystis jirovecii (1104)	24.48
ZSYP729	Pneumocystis jirovecii (367)	31.13
ZSYP753	Pneumocystis jirovecii (5029)	34.03
ZSYP659	Pneumocystis jirovecii (109593), CMV (42), Aspergillus fumigatus (833), EB(18)	27.75
ZSYP920	Pneumocystis jirovecii (487)	35.39
ZSYP804	Pneumocystis jirovecii (9550), TTV(60), Staphylococcus epidermidis (18)	31.8
ZSYP025	Pneumocystis jirovecii (1435)	32.71
ZSYP194	Pneumocystis jirovecii (79), Streptococcus pneumoniae (27), Escherichia coli (53)	32.15
ZSYP208	Pneumocystis jirovecii (6), Pseudomonas aeruginosa (83), Acinetobacter baumannii (359)	35.25
ZSYP229	Pneumocystis jirovecii (871), B19 (62)	33.12
ZSYP230	Pneumocystis jirovecii (187), B19 (161506)	35.87
ZSYP143	Pneumocystis jirovecii (22576), Streptococcus pneumoniae (168)	30.12
ZSYP294	Pneumocystis jirovecii (27969)	28
ZSYP326	Pneumocystis jirovecii (3024)	34.78
ZSYP095	Pneumocystis jirovecii (1594), Corynebacterium matruchotii (106), CMV (72)	32
Positive control	NA	27
Negative control	NA	>40
The primers of qPCR are 5'-GAGCGGAGTGTCTGAGGATAC-3'and 5'-ACACCCTCTGCGGTCTATTG-3'.

## Sheet: Figure S1
Figure S1 qPCR amplification curve and Ct value of P. jirovecii for mNGS validation in 5 cases
Curve	Sample ID	Ct
	0030886749	31.1286
	0030878246	34.0326
	0030869619	27.7525
	0030819439	35.3898
	0030806344	31.8013
	NC	＞40
	PC	26.99
